# Supplementary material for: Impacts of and survival adaptations to the COVID-19 pandemic among the hill tribe population of northern Thailand: A qualitative study
Source: PLoS One. 2021 Jun 4;16(6):e0252326. doi: 10.1371/journal.pone.0252326 (PMC8177523; doi:10.1371/journal.pone.0252326)
Supplement: S3 Appendix — (XLSX) [file pone.0252326.s003.xlsx]

## Sheet: ปรับแล้วจาก SPSS
Paticipants	interviewer	sex	age	Education	status	เผ่า	ศาสนา	อาชีพ	ตำแหน่ง	หมายเหตุ	Quotations
1	Siwa	F	35	no	Married	ไทใหญ่	พุทธ	แม่บ้าน		HV.
2	Siwa	F	29	ม.3	Single	ไทใหญ่	พุทธ	-
3	Siwa	M	20	ม.4	Single	ไทใหญ่	พุทธ	นักเรียน
4	Siwa	M	60	no	Married	จีน	พุทธ	ไม่ทำงาน
5	Siwa	F	31	ม.3	Single	จีน	พุทธ	ไม่ทำงาน		HV.
6	Siwa	F	33	ม.6	Married	จีน	พุทธ	Food vender		HV.
7	Bom	M	81	no	Married	ไทใหญ่	พุทธ	ทำไร่
8	Bom	F	57	no	widow	ไทใหญ่	พุทธ	แม่บ้าน
9	Bom	F	45	ม.3	Married	ไทย	พุทธ	ค้าขายของชำ	อสม.
10	Bom	F	31	ม.3	Married	อาข่า	คริสต์	ค้้าขายผักในตลาด	อสม.
11	Bom	M	73	no	Married	จีีน	คริสต์	ทำอาหารงานเลี้ยง
12	Bom	F	51	no	widow	จีีน	พุทธ	-	อสม.
13	Bom	F	32	ม.3	Married	จีีน	พุทธ	รับจ้าง, กรีดยาง
14	Daow	F	79	no	widow	ไทใหญ่	พุทธ	-
15	Daow	F	64	no	widow	ไทใหญ่	พุทธ	-
16	Daow	F	49	no	Married	ไทใหญ่	พุทธ	-
17	Daow	F	20	กำลังศึกษา ม.2	single	ไทใหญ่	พุทธ	นักเรียน
18	Daow	F	65	no	widow	อาข่า	คริสต์	-
19	Daow	M	37	ป.6	Married	อาข่า	คริสต์	-	อสม. , ผู้ช่วยผู้ใหญ่
20	Daow	M	51	no	widower	มูเซอ	คริสต์	-
21	Max	F	51	ประถม	married	ไทใหญ่่	พุุทธ	รับจ้างทั่วไป	อสม (20 ปี)
22	Max	F	70	no	widowed	ไทใหญ่	พุทธ	ไม่่ได้ทำงาน		พูดไทยได้น้อยมาก ใช้ล่าม
23	Max	F	20	ม.3 (กำลังเรียน)	single	ไทใหญ่	พุทธ	นักเรียน
24	Max	F	74	no	widowed	มูเซอ	พุทธ	ไม่ได้ทำงาน
25	Max	F	43	ประถม	married	จีน	พุทธ	รับจ้างทั่วไป	อสม (8 ปี)
26	Max	F	78	no	married	จีน	พุทธ	ไม่ได้ทำงาน		พูดไทยได้น้อยมาก ใช้ล่าม
27	Max	F	31	ม.3	widowed	จีน	พุทธ	ว่างงาน	เป็นลูกสาวของ P26
28	Aom	F	71	no		ไทใหญ่
29	Aom	M	48	no		ไทใหญ่
30	Aom	F	47	ม.ปลาย		ไทใหญ่
31	Aom	M	42	ม.3		ไทย
32	Aom	F	20	กำลังเรียน ม.3		ไทย
33	Aom	F	29	no		มููเซอ			อสม
34	Aom	F	70	no		จีน				พูดไทยไม่ได้
35	Aom	F	40	no		มูเซอ			อสม
36	Aom	F	40	ม.3		จีน			อสม
37	Pam	M	68	no	married	ไทใหญ่		เกษตรกร	อสม
38	Pam	F	46	ม.6	married	จีน		แม่บ้าน
39	Pam	M	59	no	married	ไทใหญ่		คนสวน รพ.สต.
40	Pam	M	50	no	married	อาข่า	คริสต์	รับจ้าง	อสม.	วันละ 200-300 บาท
41	Pam	M	39	ม.3	married	อาข่่า	คริสต์	ค้าขาย	อสม.
42	Pam	F	58	no	widowed	อาข่า	คริสต์	รับจ้าง		วันละ 200-300 บาท
43	TK	M	90	No	married	ไทใหญ่	พุทธ
44	TK	M	68	No	married	ไทใหญ่	พุทธ
45	TK	M	40	No	married	ไทใหญ่	พุุทธ		อสม/อปพร
46	TK	F	34	ปวส	married	เย้า	พุทธ		อสม
47	TK	M	30	ม.6	married	ไทใหญ่			ชรบ
48	TK	M	30	ปวช	married	ไทย			เจ้าหน้า รพสต.
49	TK	M	48	ป.6	Single	จีน	พุทธ
50	TK	M	67	No	married	อาข่า	พุทธ
51	TK	M	78	No	married	จีีน	พุุทธ
52	TK	F	35	ป.6	married	อาข่า			อสม
53	Pila	M	33	ม.6	married	ไทใหญ่	พุทธ		ประธาน อสม/ พนักงานขับรถอนามัย	รายได้ 9,000/เดือน
54	Pila	F	74	No	widowed	ไทใหญ่่	พุุทธ			เบี้ยสูงอายุ 700/ไม่ทำงาน/ ลูกทำอาชีะค้าขาย
55	Pila	F	30	ม.6	Single	ไทใหญ่	พุทธ			ว่างงาน/ไม่มีรายได้/ช่วยแม่ขายส้มตำ
56	Pila	F	70	No	widowed	ลีซอ	พุทธ			เบี้้ยสูงอายุ 700
57	Pila	M	74	ป.3	married	ลีีซอ	พุทธ			ทำสวนยาง/ข้าว/เบี้ย/ศึกษาผู้ใหญ่บ้าน ป.3

## Sheet: Code จาก SPSS
	Paticipants	interviewer	sex	age	Education	status	เผ่า	ศาสนา	อาชีพ	ตำแหน่ง	หมายเหตุ	Quotations
	1	Siwa	2	C	1	2	1	1	1	6	HV.
	2	Siwa	2	29	3	1	1	1	1	6
	3	Siwa	1	20	3	1	1	1	2	6
	4	Siwa	1	60	1	2	2	1	1	6
	5	Siwa	2	31	3	1	2	1	1	6	HV.
	6	Siwa	2	33	3	2	2	1	3	6	HV.
	7	Bom	1	81	1	2	1	1	4	6
	8	Bom	2	57	1	3	1	1	1	6
	9	Bom	2	45	3	2	1	1	5	1
	10	Bom	2	31	3	2	3	2	5	1
	11	Bom	1	73	1	2	2	2	3	6
	12	Bom	2	51	1	3	2	1	1	1
	13	Bom	2	32	3	2	2	1	3	6
	14	Daow	2	79	1	3	1	1	1	6
	15	Daow	2	64	1	3	1	1	1	6
	16	Daow	2	49	1	2	1	1	1	6
	17	Daow	2	20	3	1	1	1	2	6
	18	Daow	2	65	1	3	3	2	1	6
	19	Daow	1	37	2	2	3	2	1	3
	20	Daow	1	51	1	3	5	2	1	6
	21	Max	2	51	2	2	1	1	3	1
	22	Max	2	70	1	3	1	1	1	6	พูดไทยได้น้อยม?
	23	Max	2	20	3	1	1	1	2	6
	24	Max	2	74	1	3	5	1	1	6
	25	Max	2	43	2	2	2	1	3	1
	26	Max	2	78	1	2	2	1	1	6	พูดไทยได้น้อยม?
	27	Max	2	31	3	3	2	1	1	6
	28	Aom	2	71	1	2	1	1	1	6
	29	Aom	1	48	1	2	1	1	1	6
	30	Aom	2	47	3	2	1	1	1	6
	31	Aom	1	42	3	2	1	1	1	6
	32	Aom	2	20	3	1	1	1	2	6
	33	Aom	2	29	1	2	5	2	1	1
	34	Aom	2	70	1	3	2	1	1	6	พูดไทยไม่ได้
	35	Aom	2	40	1	2	5	2	1	1
	36	Aom	2	40	3	2	2	1	1	1
	37	Pam	1	68	1	2	1	1	4	1
	38	Pam	2	46	3	2	2	1	1	6
	39	Pam	1	59	1	2	1	1	3	6
	40	Pam	1	50	1	2	3	2	3	1	วันละ 200-300 บาท
	41	Pam	1	39	3	2	3	2	5	1
	42	Pam	2	58	1	3	3	2	3	6	วันละ 200-300 บาท
	43	TK	1	90	1	2	1	1	1	6
	44	TK	1	68	1	2	1	1	1	6
	45	TK	1	40	1	2	1	1	1	2
	46	TK	2	34	4	2	6	1	1	1
	47	TK	1	30	3	2	1	1	1	2
	48	TK	1	30	4	2	1	1	7	4
	49	TK	1	48	2	1	2	1	1	6
	50	TK	1	67	1	2	3	1	1	6
	51	TK	1	78	1	2	2	1	1	6
	52	TK	2	35	2	2	3	2	1	1
	53	Pila	1	33	3	2	1	1	1	1	รายได้ 9,000/เดือน
	54	Pila	2	74	1	3	1	1	1	6	เบี้ยสูงอายุ 700/?
	55	Pila	2	30	3	1	1	1	1	6	ว่างงาน/ไม่มีรา
	56	Pila	2	70	1	3	4	1	1	6	เบี้้ยสูงอายุ 700
	57	Pila	1	74	2	2	4	1	1	6	ทำสวนยาง/ข้าว/เ?
	58	Pila	2	47	2	2	4	1	1	6	อสม.
	59	Siwa	1	27	5	1	7	1	7	4
	60		2	51
	61		1	43
	62		2	30
